# Supplementary material for: A structural basis for prion strain diversity
Source: Nat Chem Biol. 2023 Jan 16;19(5):607–13. doi: 10.1038/s41589-022-01229-7 (PMC10154210; doi:10.1038/s41589-022-01229-7)
Supplement: Source Data Extended Data Fig. 1 — Mass spectrometry data. [file 41589_2022_1229_MOESM4_ESM.xlsx]

## Sheet: ME7 N-term labelling
	Quantification of TMPP-Labelled N-terminal Peptides in PrP from Purified Ex Vivo prion rods - ME7
	Extracted Ion Chromatogram Data for [ M + 2H + TMPP ], [ M + 3H + TMPP ] and [ M + 4H + TMPP ] peptide ions for PrP 85-, 89- and 91-105 and [ M + 3H + TMPP ], [ M + 4H + TMPP ] and [ M + 5H + TMPP ] peptide ions for PrP 81-105
	PrP 81-105 + TMPP															PrP 85-105 + TMPP															PrP 89-105 + TMPP															PrP 91-105 + TMPP
	Repeat #1			644.949		Repeat #2			565.715		Repeat #3			754.044		Repeat #1			567.317		Repeat #2			590.503		Repeat #3			747.937		Repeat #1			4567.41		Repeat #2			3944.75		Repeat #3			4989.19		Repeat #1			455.894
	Retention Time (mins)	Intensity		Peak Area		Retention Time (mins)	Intensity		Peak Area		Retention Time (mins)	Intensity		Peak Area		Retention Time (mins)	Intensity		Peak Area		Retention Time (mins)	Intensity		Peak Area		Retention Time (mins)	Intensity		Peak Area		Retention Time (mins)	Intensity		Peak Area		Retention Time (mins)	Intensity		Peak Area		Retention Time (mins)	Intensity		Peak Area		Retention Time (mins)	Intensity		Peak Area
		Raw	Normalized				Raw	Normalized				Raw	Normalized				Raw	Normalized				Raw	Normalized				Raw	Normalized				Raw	Normalized				Raw	Normalized				Raw	Normalized				Raw	Normalized
	12.404	129	0.00270593	-		12.404	17	0.000422875	-		12.403	145	0.00284409	-		13.803	142	0.00297863	-		13.804	71	0.00176613	-		13.802	212	0.00415825	-		12.004	38	0.000797097	-		12.005	157	0.00390538	-		12.003	431	0.0084538	-		12.203	144	0.00302058	-
	12.411	125	0.00262203	0.889		12.411	34	0.00084575	0.1785		12.41	21	0.000411902	0.581		13.81	167	0.00350303	1.0815		13.811	113	0.00281088	0.644		13.809	240	0.00470745	1.582		12.011	95	0.00199274	0.4655		12.012	333	0.00828338	1.715		12.01	314	0.00615892	2.6075		12.211	148	0.00310448	1.168
	12.418	65	0.00136346	0.665		12.419	129	0.00320888	0.652		12.417	4	7.84575e-05	0.0875		13.817	59	0.0012376	0.791		13.818	69	0.00171638	0.637		13.817	101	0.00198105	1.364		12.018	180	0.00377572	0.9625		12.019	336	0.008358	2.3415		12.017	300	0.00588431	2.149		12.218	220	0.00461477	1.288
	12.425	138	0.00289472	0.7105		12.426	129	0.00320888	0.903		12.424	63	0.00123571	0.2345		13.825	196	0.00411134	1.02		13.825	74	0.00184075	0.5005		13.824	249	0.00488398	1.225		12.025	421	0.00883099	2.1035		12.026	255	0.00634313	2.0685		12.025	145	0.00284409	1.78		12.225	124	0.00260105	1.204
	12.432	28	0.000587335	0.581		12.433	68	0.0016915	0.6895		12.431	56	0.00109841	0.4165		13.832	105	0.0022025	1.0535		13.832	93	0.00231338	0.5845		13.831	140	0.00274601	1.3615		12.033	395	0.00828561	3.264		12.033	200	0.004975	1.5925		12.032	388	0.00761038	1.8655		12.232	227	0.00476161	1.2285
	12.439	201	0.00421622	0.8015		12.44	48	0.001194	0.406		12.439	192	0.00376596	0.992		13.839	125	0.00262203	0.805		13.839	52	0.0012935	0.5075		13.838	93	0.00182414	0.8155		12.04	413	0.00866318	2.828		12.04	340	0.0084575	1.89		12.039	695	0.013632	3.7905		12.239	338	0.00708997	1.9775
	12.447	205	0.00430013	1.624		12.447	51	0.00126863	0.3465		12.446	395	0.00774768	2.0545		13.846	264	0.00553773	1.3615		13.847	72	0.001791	0.496		13.845	205	0.00402095	1.043		12.047	260	0.00545382	2.3555		12.047	257	0.00639288	2.0895		12.046	664	0.0130239	4.7565		12.246	119	0.00249617	1.5995
	12.454	157	0.00329327	1.267		12.454	253	0.00629338	1.064		12.453	684	0.0134162	3.7765		13.853	155	0.00325132	1.4665		13.854	108	0.0026865	0.63		13.852	174	0.0034129	1.3265		12.054	523	0.0109706	2.7405		12.055	394	0.00980075	2.604		12.053	419	0.00821843	3.7905		12.254	430	0.00901978	2.196
	12.461	653	0.0136975	2.835		12.461	354	0.00880575	2.1245		12.46	1406	0.0275778	7.315		13.86	203	0.00425818	1.253		13.861	61	0.00151738	0.5915		13.86	474	0.00929722	2.592		12.061	468	0.00981688	3.4685		12.062	387	0.00962663	2.7335		12.06	672	0.0131809	3.8185		12.261	348	0.00729973	2.723
	12.468	1027	0.0215426	5.88		12.469	530	0.0131838	3.536		12.467	1857	0.0364239	11.4205		13.868	176	0.00369182	1.516		13.868	133	0.00330838	0.679		13.867	592	0.0116117	3.731		12.068	618	0.0129633	3.801		12.069	291	0.00723863	2.373		12.068	569	0.0111606	4.964		12.268	227	0.00476161	2.0125
	12.475	1469	0.0308141	8.736		12.476	890	0.0221388	4.97		12.474	2829	0.0554891	16.401		13.875	734	0.0153966	3.185		13.875	467	0.0116166	2.1		13.874	1478	0.0289901	7.245		12.075	706	0.0148092	4.634		12.076	360	0.008955	2.2785		12.075	346	0.00678658	3.2025		12.275	547	0.011474	2.709
	12.482	2100	0.0440501	12.4915		12.483	1736	0.043183	9.191		12.482	4796	0.0940706	30.5		13.882	763	0.0160049	5.2395		13.882	580	0.0144275	3.6645		13.881	2152	0.0422101	12.705		12.083	367	0.00769828	4.292		12.083	330	0.00820875	2.415		12.082	579	0.0113567	3.2375		12.282	1125	0.0235983	5.852
	12.49	2626	0.0550836	18.904		12.49	2116	0.0526355	13.482		12.489	4358	0.0854795	32.039		13.889	1520	0.0318839	7.9905		13.889	888	0.022089	5.138		13.888	2794	0.0548026	17.311		12.09	774	0.0162356	3.9935		12.09	186	0.00462675	1.806		12.089	677	0.0132789	4.396		12.289	1289	0.0270384	8.449
	12.497	4179	0.0876597	23.8175		12.497	2821	0.0701724	17.2795		12.496	5655	0.110919	35.0455		13.896	1946	0.0408198	12.131		13.897	1594	0.0396508	9.928		13.895	4290	0.0841457	24.794		12.097	489	0.0102574	4.4205		12.097	178	0.00442775	1.274		12.096	959	0.0188102	5.726		12.296	1933	0.0405471	11.277
	12.504	4853	0.101798	31.612		12.504	3355	0.0834556	21.616		12.503	6172	0.12106	41.3945		13.903	2561	0.0537201	15.7745		13.904	2866	0.0712918	15.61		13.902	5239	0.10276	33.3515		12.104	1738	0.0364567	7.7945		12.105	545	0.0135569	2.892		12.103	2177	0.0427005	10.976		12.304	2401	0.0503639	17.336
	12.511	5194	0.108951	35.1645		12.512	4414	0.109798	31.076		12.51	7674	0.150521	48.461		13.91	4310	0.0904076	24.0485		13.911	2596	0.0645755	19.117		13.91	5993	0.117549	44.928		12.111	2473	0.0518742	14.7385		12.112	1642	0.0408448	7.6545		12.11	3789	0.0743189	20.881		12.311	3094	0.0649005	19.2325
	12.518	6526	0.136891	41.02		12.519	5062	0.125917	33.166		12.517	6526	0.128003	49.7		13.918	3858	0.0809263	32.672		13.918	3877	0.0964404	22.6555		13.917	6409	0.125709	43.407		12.118	4690	0.0983785	25.0705		12.119	2701	0.0671874	15.2005		12.118	6018	0.118039	39.228		12.318	3612	0.0757662	23.471
	12.525	6020	0.126277	43.911		12.526	4722	0.11746	34.244		12.524	8351	0.1638	52.0695		13.925	4745	0.0995322	30.1105		13.925	4454	0.110793	29.1585		13.924	8235	0.161524	51.254		12.132	12715	0.266713	121.835		12.133	7560	0.188055	71.827		12.131	18207	0.357119	157.462		12.325	4387	0.0920227	27.9965
	12.532	5943	0.124662	41.8705		12.533	5706	0.141937	36.498		12.532	8428	0.16531	67.116		13.932	6111	0.128186	37.996		13.932	6343	0.157782	37.7895		13.931	7152	0.140282	53.8545		12.139	16936	0.355253	103.778		12.14	10409	0.258924	62.8915		12.138	20344	0.399035	134.928		12.332	5346	0.112139	34.0655
	12.54	6162	0.129256	48.42		12.54	4921	0.12241	37.1945		12.539	8103	0.158935	57.8585		13.939	6520	0.136765	44.2085		13.94	5413	0.134648	47.024		13.938	9190	0.180256	57.197		12.146	21816	0.457618	135.632		12.147	17877	0.44469	99.001		12.145	30685	0.601867	178.601		12.339	5080	0.106559	36.491
	12.547	5703	0.119627	41.5275		12.547	6184	0.153827	38.8675		12.546	6858	0.134515	52.3635		13.946	6665	0.139807	46.1475		13.947	6730	0.167409	42.5005		13.945	7909	0.15513	59.8465		12.153	26584	0.557632	169.4		12.154	21488	0.534514	137.777		12.153	33897	0.664869	258.328		12.347	4622	0.0969522	38.808
	12.554	5777	0.12118	40.18		12.554	5410	0.134574	40.579		12.553	6556	0.128592	46.949		13.953	6538	0.137143	46.2105		13.954	6485	0.161314	46.2525		13.952	6969	0.136693	52.073		12.161	32440	0.680469	236.096		12.161	26360	0.655705	167.468		12.16	43461	0.852461	270.753		12.354	5608	0.117635	35.805
	12.561	5989	0.125627	41.181		12.562	5753	0.143106	44.652		12.56	5594	0.109723	42.525		13.96	5713	0.119837	42.8785		13.961	5692	0.141589	42.6195		13.96	7935	0.15564	59.616		12.168	37419	0.78491	244.506		12.168	31094	0.773463	201.089		12.167	50983	1	330.554		12.361	5077	0.106496	37.3975
	12.568	4722	0.0990498	37.4885		12.569	4923	0.12246	37.366		12.567	4608	0.0903831	35.707		13.968	5695	0.11946	45.632		13.968	5259	0.130818	38.3285		13.967	7705	0.151129	54.74		12.175	39613	0.830932	269.612		12.175	33941	0.844282	227.623		12.174	48827	0.957711	349.335		12.368	5756	0.120739	37.9155
	12.575	5725	0.120089	36.5645		12.576	4828	0.120097	34.1285		12.575	5359	0.105113	39.868		13.975	5754	0.120697	40.0715		13.975	5239	0.13032	36.743		13.974	5552	0.108899	46.3995		12.182	41809	0.876995	284.977		12.183	37093	0.922688	284.136		12.181	48964	0.960399	342.268		12.375	4060	0.0851635	34.356
	12.582	4103	0.0860655	34.398		12.583	5077	0.12629	34.6675		12.582	4201	0.0824	33.46		13.982	4594	0.0963648	36.218		13.982	5379	0.133803	37.163		13.981	4612	0.0904615	35.574		12.189	47673	1	313.187		12.19	36060	0.896993	256.035		12.188	50594	0.99237	348.453		12.382	3787	0.079437	27.4645
	12.59	3840	0.0805487	31.772		12.59	3289	0.0818139	29.281		12.589	3597	0.0705529	27.293		13.989	3913	0.08208	29.7745		13.99	4535	0.112808	39.656		13.988	4895	0.0960124	33.2745		12.196	46082	0.966627	328.142		12.197	40201	1	266.913		12.196	47322	0.928192	391.664		12.389	3220	0.0675435	24.5245
	12.597	3261	0.0684035	24.8535		12.597	3529	0.0877839	23.863		12.596	2791	0.0547437	22.358		13.996	3593	0.0753676	26.271		13.997	4523	0.11251	31.703		13.995	3902	0.0765353	30.7895		12.203	43720	0.917081	314.307		12.204	38899	0.967613	276.85		12.203	46354	0.909205	327.866		12.397	3292	0.0690538	26.048
	12.604	3184	0.0667883	22.5575		12.604	2337	0.0581329	20.531		12.603	3762	0.0737893	22.9355		14.003	3069	0.0643761	23.317		14.004	3382	0.0841273	27.6675		14.003	3031	0.0594512	27.732		12.211	43190	0.905964	347.64		12.211	36369	0.904679	263.438		12.21	40930	0.802817	305.494		12.404	2035	0.0426866	18.6445
	12.611	2258	0.0473643	19.047		12.612	2579	0.0641526	19.664		12.61	2417	0.047408	21.6265		14.011	3315	0.0695362	25.536		14.011	2654	0.0660183	21.126		14.01	3196	0.0626876	21.7945		12.218	35921	0.753487	276.888		12.218	33543	0.834382	244.692		12.217	35062	0.687719	265.972		12.411	2633	0.0552304	16.338
	12.618	1933	0.0405471	14.6685		12.619	2438	0.0606453	17.5595		12.617	2301	0.0451327	16.513		14.018	2528	0.0530279	20.4505		14.018	2724	0.0677595	18.823		14.017	2390	0.0468784	19.551		12.225	31928	0.669729	237.471		12.225	30622	0.761722	224.577		12.224	29643	0.581429	226.467		12.418	1851	0.038827	15.694
	12.625	2636	0.0552934	15.9915		12.626	1768	0.043979	14.721		12.625	2070	0.0406018	17.484		14.025	2239	0.0469658	16.6845		14.025	2480	0.06169	18.214		14.024	1735	0.034031	14.4375		12.232	27045	0.567302	206.405		12.233	27449	0.682794	232.284		12.231	29610	0.580782	207.385		12.425	1536	0.0322195	11.8545
	12.639	1837	0.0385333	31.311		12.64	1974	0.0491033	26.194		12.638	1617	0.0317165	23.9655		14.032	2135	0.0447843	15.309		14.033	2108	0.0524365	18.352		14.031	1849	0.036267	12.544		12.239	22975	0.481929	175.07		12.24	23436	0.582971	178.097		12.238	21787	0.427339	179.889		12.432	1475	0.0309399	10.5385
	12.646	895	0.0187737	9.562		12.647	1296	0.032238	11.445		12.645	1284	0.0251849	10.1535		14.039	1852	0.038848	13.9545		14.04	1677	0.0417154	13.2475		14.038	1807	0.0354432	12.796		12.246	19380	0.406519	148.242		12.247	19323	0.48066	149.656		12.246	18843	0.369594	162.52		12.439	1351	0.0283389	9.891
	12.653	1413	0.0296394	8.078		12.654	1100	0.0273625	8.386		12.652	1134	0.0222427	8.463		14.046	1163	0.0243954	10.5525		14.047	1396	0.0347255	10.7555		14.045	1092	0.0214189	10.1465		12.254	16249	0.340843	142.516		12.254	17064	0.424467	127.354		12.253	16643	0.326442	124.201		12.447	1184	0.0248359	10.14
	12.66	1551	0.0325341	10.374		12.661	1399	0.0348001	8.7465		12.66	1301	0.0255183	9.74		14.053	1497	0.0314014	9.31		14.054	1249	0.0310689	9.2575		14.053	812	0.0159269	7.616		12.261	12516	0.262539	100.677		12.261	12842	0.319445	104.671		12.26	13899	0.27262	106.897		12.454	1068	0.0224026	7.882
	12.668	968	0.020305	10.076		12.668	1452	0.0361185	9.9785		12.667	1600	0.031383	10.1535		14.061	900	0.0188786	9.588		14.061	1063	0.0264421	8.092		14.06	890	0.0174568	5.957		12.268	9503	0.199337	77.0665		12.268	11518	0.28651	85.26		12.267	9777	0.19177	82.866		12.461	719	0.0150819	6.2545
	12.675	952	0.0199694	6.72		12.675	1000	0.024875	8.582		12.674	1323	0.0259498	10.2305		14.068	686	0.0143897	5.551		14.068	848	0.021094	6.6885		14.067	692	0.0135732	5.537		12.275	9386	0.196883	66.1115		12.276	7590	0.188801	76.432		12.274	7483	0.146774	60.41		12.468	1210	0.0253812	6.7515
	12.682	1338	0.0280662	8.015		12.682	894	0.0222383	6.629		12.681	1919	0.03764	11.347		14.075	614	0.0128794	4.55		14.075	453	0.0112684	4.5535		14.074	492	0.00965028	4.144		12.282	6819	0.143037	56.7175		12.283	6092	0.151539	47.887		12.281	5648	0.110782	45.9585		12.475	998	0.0209343	7.728
	12.689	1144	0.0239968	8.687		12.69	890	0.0221388	7.136		12.688	1199	0.0235176	10.913		14.082	507	0.010635	3.9235		14.083	894	0.0222383	5.388		14.081	624	0.0122394	3.906		12.289	5929	0.124368	44.618		12.29	4586	0.114077	37.373		12.288	4520	0.088657	35.588		12.482	901	0.0188996	6.6465
	12.696	1185	0.0248568	8.1515		12.697	874	0.0217408	6.174		12.695	1122	0.0220073	8.1235		14.089	628	0.0131731	3.9725		14.09	400	0.00995	4.529		14.088	514	0.0100818	3.983		12.296	5275	0.11065	39.214		12.297	4524	0.112535	31.885		12.296	4284	0.084028	35.216		12.49	560	0.0117467	5.844
	12.703	961	0.0201582	7.511		12.704	955	0.0237556	6.4015		12.703	1064	0.0208697	8.744		14.096	189	0.00396451	2.8595		14.097	467	0.0116166	3.0345		14.095	442	0.00866956	3.346		12.304	4549	0.0954209	39.296		12.304	3821	0.0950474	29.2075		12.303	2383	0.0467411	23.3345		12.497	567	0.0118935	3.9445
	12.71	834	0.0174942	6.2825		12.711	985	0.0245019	6.79		12.71	1042	0.0204382	7.371		14.103	305	0.00639775	1.729		14.104	346	0.00860675	2.8455		14.103	334	0.0065512	3.104		12.311	3399	0.0712982	27.818		12.311	3085	0.0767394	24.171		12.31	2146	0.0420925	15.8515		12.504	738	0.0154805	4.5675
	12.718	1094	0.022948	7.712		12.718	893	0.0222134	6.573		12.717	746	0.0146323	6.258		14.111	402	0.00843245	2.828		14.111	324	0.0080595	2.345		14.11	235	0.00460938	1.9915		12.318	2422	0.0508044	20.3735		12.318	2902	0.0721873	20.9545		12.317	1626	0.031893	13.202		12.511	533	0.0111803	4.4485
	12.725	1118	0.0234514	7.742		12.725	729	0.0181339	5.677		12.724	1060	0.0207912	6.321		14.118	264	0.00553773	2.331		14.118	350	0.00870625	2.359		14.117	537	0.0105329	2.702		12.325	1629	0.0341703	14.1785		12.326	1671	0.0415661	18.292		12.324	1884	0.0369535	12.285		12.518	481	0.0100896	3.549
	12.732	1203	0.0252344	8.1235		12.732	804	0.0199995	5.3655		12.731	717	0.0140635	6.2195		14.125	338	0.00708997	2.107		14.125	434	0.0107958	2.744		14.124	300	0.00588431	2.9295		12.332	1667	0.0349674	11.536		12.333	1935	0.0481331	12.621		12.331	1301	0.0255183	11.1475		12.525	545	0.011432	3.591
	12.739	690	0.0144736	6.6255		12.74	602	0.0149748	5.624		12.738	853	0.0167311	5.495		14.132	317	0.00664947	2.2925		14.133	320	0.00796	3.016		14.131	313	0.0061393	2.1455		12.339	1614	0.0338556	11.4835		12.34	1058	0.0263178	10.4755		12.339	1140	0.0223604	9.764		12.532	216	0.00453087	2.6635
	12.746	1127	0.0236402	6.3595		12.747	1120	0.02786	6.027		12.745	814	0.0159661	5.8345		14.146	339	0.00711094	4.592		14.146	232	0.005771	3.588		14.145	256	0.00502128	3.983		12.347	1309	0.0274579	11.692		12.347	1266	0.0314918	8.134		12.346	633	0.0124159	6.2055		12.54	142	0.00297863	1.432
	12.753	1065	0.0223397	7.672		12.754	567	0.0141041	5.9045		12.753	801	0.0157111	6.46		14.153	429	0.0089988	2.688		14.153	404	0.0100495	2.226		14.152	353	0.00692388	2.1315		12.354	838	0.0175781	7.5145		12.354	798	0.0198503	7.224		12.353	1291	0.0253222	6.734		12.547	423	0.00887295	1.9775
	12.761	787	0.0165083	7.408		12.761	1107	0.0275366	5.859		12.76	893	0.0175156	5.929		14.16	85	0.00178298	1.799		14.161	270	0.00671625	2.696		14.159	228	0.00447208	2.0335		12.361	1004	0.0210601	6.447		12.361	1045	0.0259944	6.4505		12.36	876	0.0171822	7.5845		12.554	290	0.00608311	2.4955
	12.768	724	0.0151868	5.2885		12.768	478	0.0118903	5.5475		12.767	1023	0.0200655	6.706		14.167	116	0.00243324	0.7035		14.168	219	0.00544763	1.7115		14.166	230	0.00451131	1.603		12.368	836	0.0175361	6.44		12.368	300	0.0074625	4.7075		12.367	792	0.0155346	5.838		12.561	270	0.00566358	1.96
	12.775	677	0.0142009	4.9035		12.775	803	0.0199746	4.4835		12.774	480	0.0094149	5.2605		14.174	94	0.00197177	0.735		14.175	176	0.004378	1.3825		14.173	284	0.00557048	1.799		12.375	624	0.0130892	5.11		12.376	502	0.0124873	3.208		12.374	893	0.0175156	5.8975		12.568	161	0.00337717	1.5085
	12.782	763	0.0160049	5.04		12.783	490	0.0121888	5.172		12.781	752	0.01475	4.312		14.181	240	0.0050343	1.169		14.182	108	0.0026865	0.994		14.181	151	0.00296177	1.74		12.382	1199	0.0251505	6.3805		12.383	499	0.0124126	3.5035		12.381	935	0.0183394	6.398		12.575	257	0.00539089	1.463
	12.789	732	0.0153546	5.2325		12.79	422	0.0104973	3.192		12.788	682	0.013377	5.019		14.189	254	0.00532796	1.976		14.189	147	0.00365663	0.8925		14.188	294	0.00576663	1.5575		12.389	1109	0.0232626	8.078		12.39	625	0.0155469	3.934		12.389	1235	0.0242238	8.68		12.582	296	0.00620897	1.9355
	12.796	839	0.0175991	5.4985		12.797	383	0.00952713	2.8175		12.795	676	0.0132593	4.753		14.196	284	0.00595725	1.883		14.196	236	0.0058705	1.3405		14.195	202	0.00396211	1.736		12.397	1631	0.0342122	10.96		12.397	1349	0.0335564	6.909		12.396	1208	0.0236942	8.5505		12.59	268	0.00562163	2.256
	12.803	491	0.0102993	4.655		12.804	672	0.016716	3.6925		12.803	205	0.00402095	3.524		14.203	211	0.00442599	1.7325		14.203	203	0.00504963	1.5365		14.202	297	0.00582547	1.7465		12.404	1268	0.0265979	10.1465		12.404	1567	0.0389791	10.206		12.403	2651	0.0519977	13.5065		12.597	580	0.0121662	2.968
	12.811	329	0.00690118	3.28		12.811	541	0.0134574	4.2455		12.81	394	0.00772807	2.0965		14.21	128	0.00268496	1.1865		14.211	253	0.00629338	1.824		14.209	213	0.00417786	1.785		12.411	2100	0.0440501	11.788		12.411	2113	0.0525609	12.88		12.41	2279	0.0447012	17.255		12.604	493	0.0103413	3.7555
	12.818	718	0.0150609	3.6645		12.818	167	0.00415413	2.478		12.817	326	0.00639429	2.52		14.217	262	0.00549577	1.365		14.218	120	0.002985	1.3055		14.216	364	0.00713963	2.0195		12.418	2357	0.049441	15.5995		12.419	2183	0.0543021	17.184		12.417	3071	0.0602358	18.725		12.611	377	0.00790804	3.045
	12.825	628	0.0131731	4.711		12.825	321	0.00798488	1.708		12.824	912	0.0178883	4.333		14.224	284	0.00595725	1.911		14.225	303	0.00753713	1.4805		14.224	336	0.00659043	2.8		12.425	3236	0.0678791	19.5755		12.426	3018	0.0750728	18.2035		12.424	3705	0.0726713	23.716		12.618	502	0.0105301	3.0765
	12.832	578	0.0121243	4.221		12.833	549	0.0136564	3.48		12.831	374	0.00733578	4.501		14.231	176	0.00369182	1.61		14.232	214	0.00532325	1.8095		14.231	221	0.00433478	1.9495		12.432	3219	0.0675225	22.5925		12.433	3193	0.0794259	21.7385		12.431	3986	0.0781829	26.9185		12.625	316	0.00662849	2.863
	12.839	361	0.00757242	3.2865		12.84	404	0.0100495	3.3355		12.838	374	0.00733578	2.618		14.239	381	0.00799195	2.228		14.239	154	0.00383075	1.288		14.238	216	0.00423671	1.5295		12.439	3382	0.0709416	23.1035		12.44	3659	0.0910176	23.982		12.439	4743	0.093031	34.916		12.639	312	0.00654458	4.396
	12.846	521	0.0109286	3.087		12.847	307	0.00763663	2.4885		12.846	427	0.00837534	3.204		14.246	187	0.00392256	1.988		14.246	125	0.00310938	0.9765		14.245	84	0.00164761	1.05		12.447	3201	0.0671449	26.332		12.447	4488	0.111639	28.5145		12.446	5087	0.0997784	34.405		12.646	551	0.0115579	3.0205
	12.854	259	0.00543284	3.12		12.854	355	0.00883063	2.317		12.853	289	0.00566856	2.506		14.253	168	0.00352401	1.2425		14.253	51	0.00126863	0.616		14.252	196	0.00384442	0.98		12.454	4589	0.0962599	27.265		12.454	3416	0.084973	27.664		12.453	5339	0.104721	36.491		12.653	465	0.00975395	3.556
	12.861	335	0.00702704	2.079		12.861	379	0.00942763	2.569		12.86	202	0.00396211	1.7185		14.26	204	0.00427915	1.302		14.261	132	0.0032835	0.732		14.259	237	0.00464861	1.5155		12.461	4621	0.0969312	32.235		12.461	3398	0.0845253	23.849		12.46	3273	0.0641979	30.142		12.66	386	0.00809683	2.9785
	12.868	440	0.00922954	2.7125		12.868	115	0.00286063	1.729		12.867	221	0.00433478	1.4805		14.267	109	0.00228641	1.0955		14.268	202	0.00502475	1.169		14.266	137	0.00268717	1.309		12.468	3564	0.0747593	28.6475		12.469	3121	0.0776349	26.076		12.467	3944	0.0773591	25.2595		12.668	651	0.0136555	4.148
	12.875	343	0.00719485	2.7405		12.875	263	0.00654213	1.323		12.874	317	0.00621776	1.883		14.274	135	0.00283179	0.854		14.275	167	0.00415413	1.2915		14.274	72	0.00141224	0.836		12.475	2723	0.0571183	22.0045		12.476	3237	0.0805204	22.253		12.474	3917	0.0768295	27.5135		12.675	503	0.010551	4.039
	12.882	95	0.00199274	1.533		12.883	255	0.00634313	2.072		12.881	52	0.00101995	1.2915		14.282	86	0.00180396	0.884		14.282	112	0.002786	0.9765		14.281	143	0.00280486	0.7525		12.482	3329	0.0698299	21.182		12.483	3060	0.0761175	22.0395		12.482	3969	0.0778495	31.544		12.682	303	0.0063558	2.821
	12.889	204	0.00427915	1.0465		12.89	183	0.00455213	1.533		12.888	333	0.00653159	1.3475		14.289	185	0.0038806	0.9485		14.289	137	0.00340788	0.8715		14.288	121	0.00237334	0.924		12.49	2642	0.0554192	23.884		12.49	3320	0.082585	22.33		12.489	3678	0.0721417	26.7645		12.689	351	0.00736266	2.289
	12.896	239	0.00501332	1.5505		12.897	201	0.00499988	1.344		12.896	146	0.0028637	1.916		14.296	83	0.00174103	0.938		14.296	35	0.000870625	0.602		14.295	32	0.00062766	0.5355		12.497	2988	0.062677	19.705		12.497	2701	0.0671874	21.0735		12.496	2709	0.0531354	22.3545		12.696	377	0.00790804	2.548
